# Supplementary material for: Discovery of New Phenylacetone Monooxygenase Variants for the Development of Substituted Indigoids through Biocatalysis
Source: Int J Mol Sci. 2022 Oct 19;23(20):12544. doi: 10.3390/ijms232012544 (PMC9604523; doi:10.3390/ijms232012544)
Supplement: Supplementary file 1 [file ijms-23-12544-s001.zip]

Archive with 1 entries (1 files):
- ijms-1969954-supplementary.pdf
